# Supplementary material for: Probing the link between vision and language in material perception using psychophysics and unsupervised learning
Source: PLoS Comput Biol. 2024 Oct 3;20(10):e1012481. doi: 10.1371/journal.pcbi.1012481 (PMC11478833; doi:10.1371/journal.pcbi.1012481)
Supplement: S1 File — Annotated MDS of the group average Vision RDM. For each stimulus, we annotated with the aggregated human text description along with the word frequency of each material aspect, “colorfulness”, “optical properties”, “surface texture”, “mechanical properties”, and “material name.” (ZIP) [file pcbi.1012481.s010.zip]

Archive with 14 entries (13 files):
- Interactive_MDS/
- __MACOSX/._Interactive_MDS
- Interactive_MDS/.DS_Store
- __MACOSX/Interactive_MDS/._.DS_Store
- Interactive_MDS/FigureS8_MA_annotated_color.html
- __MACOSX/Interactive_MDS/._FigureS8_MA_annotated_color.html
- Interactive_MDS/FigureS10_MA_annotated_texture.html
- __MACOSX/Interactive_MDS/._FigureS10_MA_annotated_texture.html
- Interactive_MDS/FigureS12_MA_annotated_naming.html
- __MACOSX/Interactive_MDS/._FigureS12_MA_annotated_naming.html
- Interactive_MDS/FigureS9_MA_annotated_optical.html
- __MACOSX/Interactive_MDS/._FigureS9_MA_annotated_optical.html
- Interactive_MDS/FigureS11_MA_annotated_mechanical.html
- __MACOSX/Interactive_MDS/._FigureS11_MA_annotated_mechanical.html
